# Supplementary material for: Age and Hair Cortisol Levels as Predictors of SARS-CoV-2 Infection
Source: Int J Environ Res Public Health. 2024 Sep 2;21(9):1166. doi: 10.3390/ijerph21091166 (PMC11430878; doi:10.3390/ijerph21091166)
Supplement: Supplementary file 1 [file ijerph-21-01166-s001.zip]

Archive with 1 entries (1 files):
- ijerph-3058442-supplementary.pdf
